# Supplementary material for: A trajectory tracking control system for paddle boat in intelligent aquaculture
Source: PLoS One. 2023 Aug 17;18(8):e0290246. doi: 10.1371/journal.pone.0290246 (PMC10434876; doi:10.1371/journal.pone.0290246)
Supplement: S1 Data — (XLSX) [file pone.0290246.s001.xlsx]

## Sheet: Sheet1
Same route								Triangle path				Square path				Pentagon path
Reference trajectory		0.5m/s	0.5m/s	1m/s	1m/s	1.5m/s	1.5m/s	Reference trajectory		0.5m/s	0.5m/s	Reference trajectory		0.5m/s	0.5m/s	Reference trajectory		0.5m/s	0.5m/s
Longitude	Latitude	Longitude	Latitude	Longitude	Latitude	Longitude	Latitude	Longitude	Latitude	Longitude	Latitude	Longitude	Latitude	Longitude	Latitude	Longitude	Latitude	Longitude	Latitude
114.467	30.704	114.467	30.7039	114.467	30.7039	114.467	30.7039	114.466	30.7043	114.466	30.7043	114.466	30.7043	114.466	30.7043	114.466	30.7043	114.466	30.7043
114.466	30.7043	114.467	30.7039	114.467	30.7039	114.467	30.704	114.466	30.704	114.466	30.7043	114.466	30.704	114.466	30.7043	114.466	30.704	114.466	30.7043
		114.467	30.704	114.467	30.7039	114.467	30.704	114.467	30.704	114.466	30.7043	114.466	30.704	114.466	30.7043	114.466	30.7039	114.466	30.7043
		114.467	30.704	114.467	30.7039	114.467	30.704			114.466	30.7043	114.466	30.7043	114.466	30.7043	114.467	30.7039	114.466	30.7043
		114.467	30.704	114.467	30.7039	114.467	30.704			114.466	30.7043			114.466	30.7043	114.467	30.7041	114.466	30.7043
		114.467	30.704	114.467	30.704	114.467	30.704			114.466	30.7043			114.466	30.7042			114.466	30.7043
		114.467	30.704	114.467	30.704	114.467	30.704			114.466	30.7043			114.466	30.7042			114.466	30.7043
		114.467	30.704	114.467	30.704	114.467	30.704			114.466	30.7043			114.466	30.7042			114.466	30.7043
		114.467	30.704	114.467	30.704	114.467	30.704			114.466	30.7043			114.466	30.7042			114.466	30.7043
		114.467	30.704	114.467	30.704	114.467	30.704			114.466	30.7043			114.466	30.7042			114.466	30.7043
		114.467	30.704	114.467	30.704	114.467	30.704			114.466	30.7043			114.466	30.7042			114.466	30.7043
		114.467	30.704	114.467	30.704	114.467	30.704			114.466	30.7043			114.466	30.7042			114.466	30.7043
		114.467	30.704	114.467	30.704	114.467	30.704			114.466	30.7043			114.466	30.7042			114.466	30.7042
		114.467	30.704	114.467	30.704	114.467	30.704			114.466	30.7043			114.466	30.7042			114.466	30.7042
		114.467	30.704	114.467	30.704	114.467	30.704			114.466	30.7043			114.466	30.7042			114.466	30.7042
		114.467	30.704	114.467	30.704	114.467	30.704			114.466	30.7043			114.466	30.7042			114.466	30.7042
		114.467	30.704	114.467	30.704	114.467	30.704			114.466	30.7043			114.466	30.7042			114.466	30.7042
		114.467	30.704	114.467	30.704	114.467	30.704			114.466	30.7043			114.466	30.7042			114.466	30.7042
		114.467	30.704	114.467	30.704	114.467	30.704			114.466	30.7043			114.466	30.7042			114.466	30.7042
		114.467	30.704	114.467	30.704	114.467	30.704			114.466	30.7043			114.466	30.7042			114.466	30.7042
		114.467	30.704	114.467	30.704	114.467	30.7041			114.466	30.7043			114.466	30.7042			114.466	30.7042
		114.467	30.704	114.467	30.704	114.467	30.7041			114.466	30.7043			114.466	30.7042			114.466	30.7042
		114.467	30.704	114.467	30.704	114.467	30.7041			114.466	30.7043			114.466	30.7042			114.466	30.7042
		114.467	30.704	114.467	30.704	114.467	30.7041			114.466	30.7043			114.466	30.7042			114.466	30.7042
		114.467	30.704	114.467	30.704	114.467	30.7041			114.466	30.7043			114.466	30.7042			114.466	30.7042
		114.467	30.704	114.467	30.704	114.467	30.7041			114.466	30.7043			114.466	30.7042			114.466	30.7042
		114.467	30.704	114.467	30.704	114.467	30.7041			114.466	30.7043			114.466	30.7042			114.466	30.7042
		114.467	30.704	114.467	30.704	114.467	30.7041			114.466	30.7043			114.466	30.7042			114.466	30.7042
		114.467	30.704	114.467	30.704	114.467	30.7041			114.466	30.7043			114.466	30.7041			114.466	30.7042
		114.467	30.704	114.467	30.704	114.467	30.7041			114.466	30.7043			114.466	30.7041			114.466	30.7042
		114.467	30.704	114.467	30.704	114.467	30.7041			114.466	30.7043			114.466	30.7041			114.466	30.7042
		114.467	30.704	114.467	30.704	114.467	30.7041			114.466	30.7043			114.466	30.7041			114.466	30.7042
		114.467	30.7041	114.467	30.704	114.467	30.7041			114.466	30.7043			114.466	30.7041			114.466	30.7042
		114.467	30.7041	114.467	30.704	114.467	30.7041			114.466	30.7043			114.466	30.7041			114.466	30.7042
		114.467	30.7041	114.467	30.704	114.467	30.7041			114.466	30.7043			114.466	30.7041			114.466	30.7042
		114.467	30.7041	114.467	30.704	114.467	30.7041			114.466	30.7043			114.466	30.7041			114.466	30.7042
		114.467	30.7041	114.467	30.704	114.467	30.7041			114.466	30.7043			114.466	30.7041			114.466	30.7042
		114.467	30.7041	114.467	30.704	114.467	30.7042			114.466	30.7043			114.466	30.7041			114.466	30.7042
		114.467	30.7041	114.467	30.704	114.467	30.7042			114.466	30.7043			114.466	30.7041			114.466	30.7042
		114.467	30.7041	114.467	30.704	114.467	30.7042			114.466	30.7043			114.466	30.7041			114.466	30.7042
		114.467	30.7041	114.467	30.704	114.467	30.7042			114.466	30.7043			114.466	30.7041			114.466	30.7042
		114.467	30.7041	114.467	30.704	114.467	30.7042			114.466	30.7043			114.466	30.7041			114.466	30.7042
		114.467	30.7041	114.467	30.704	114.467	30.7042			114.466	30.7043			114.466	30.7041			114.466	30.7042
		114.467	30.7041	114.467	30.704	114.467	30.7042			114.466	30.7043			114.466	30.7041			114.466	30.7042
		114.467	30.7041	114.467	30.704	114.467	30.7042			114.466	30.7043			114.466	30.7041			114.466	30.7042
		114.467	30.7041	114.467	30.704	114.467	30.7042			114.466	30.7043			114.466	30.7041			114.466	30.7042
		114.467	30.7041	114.467	30.704	114.467	30.7042			114.466	30.7043			114.466	30.7041			114.466	30.7042
		114.467	30.7041	114.467	30.704	114.467	30.7042			114.466	30.7043			114.466	30.7041			114.466	30.7042
		114.467	30.7041	114.467	30.704	114.467	30.7042			114.466	30.7043			114.466	30.7041			114.466	30.7042
		114.467	30.7041	114.467	30.704	114.467	30.7042			114.466	30.7043			114.466	30.7041			114.466	30.7042
		114.467	30.7041	114.467	30.704	114.467	30.7042			114.466	30.7043			114.466	30.7041			114.466	30.7042
		114.467	30.7041	114.467	30.704	114.467	30.7042			114.466	30.7043			114.466	30.704			114.466	30.7042
		114.467	30.7041	114.467	30.704	114.467	30.7042			114.466	30.7043			114.466	30.704			114.466	30.7042
		114.467	30.7041	114.467	30.704	114.467	30.7042			114.466	30.7043			114.466	30.704			114.466	30.7042
		114.467	30.7041	114.467	30.704	114.467	30.7042			114.466	30.7043			114.466	30.704			114.466	30.7042
		114.467	30.7041	114.467	30.704	114.467	30.7043			114.466	30.7043			114.466	30.704			114.466	30.7042
		114.467	30.7041	114.467	30.704	114.467	30.7043			114.466	30.7043			114.466	30.704			114.466	30.7042
		114.467	30.7041	114.467	30.704	114.467	30.7043			114.466	30.7043			114.466	30.704			114.466	30.7042
		114.467	30.7041	114.467	30.704	114.467	30.7043			114.466	30.7043			114.466	30.704			114.466	30.7042
		114.467	30.7041	114.467	30.704	114.467	30.7043			114.466	30.7043			114.466	30.704			114.466	30.7042
		114.467	30.7041	114.467	30.704	114.467	30.7043			114.466	30.7043			114.466	30.704			114.466	30.7042
		114.467	30.7041	114.467	30.704	114.467	30.7043			114.466	30.7043			114.466	30.704			114.466	30.7042
		114.467	30.7041	114.467	30.704	114.467	30.7043			114.466	30.7043			114.466	30.704			114.466	30.7042
		114.467	30.7042	114.467	30.704	114.467	30.7043			114.466	30.7043			114.466	30.704			114.466	30.7042
		114.467	30.7042	114.467	30.704	114.467	30.7043			114.466	30.7043			114.466	30.704			114.466	30.7042
		114.467	30.7042	114.467	30.7041	114.467	30.7043			114.466	30.7043			114.466	30.704			114.466	30.7042
		114.467	30.7042	114.467	30.7041	114.467	30.7043			114.466	30.7043			114.466	30.704			114.466	30.7042
		114.467	30.7042	114.467	30.7041	114.467	30.7043			114.466	30.7043			114.466	30.704			114.466	30.7042
		114.467	30.7042	114.467	30.7041	114.467	30.7043			114.466	30.7043			114.466	30.704			114.466	30.7042
		114.467	30.7042	114.467	30.7041	114.467	30.7043			114.466	30.7043			114.466	30.704			114.466	30.7042
		114.467	30.7042	114.467	30.7041	114.467	30.7043			114.466	30.7043			114.466	30.704			114.466	30.7042
		114.467	30.7042	114.467	30.7041	114.467	30.7043			114.466	30.7043			114.466	30.704			114.466	30.7042
		114.467	30.7042	114.467	30.7041	114.467	30.7043			114.466	30.7043			114.466	30.704			114.466	30.7042
		114.467	30.7042	114.467	30.7041	114.467	30.7043			114.466	30.7043			114.466	30.704			114.466	30.7042
		114.467	30.7042	114.467	30.7041	114.467	30.7043			114.466	30.7043			114.466	30.704			114.466	30.7042
		114.467	30.7042	114.467	30.7041	114.467	30.7043			114.466	30.7043			114.466	30.704			114.466	30.7042
		114.467	30.7042	114.467	30.7041	114.467	30.7043			114.466	30.7043			114.466	30.704			114.466	30.7042
		114.467	30.7042	114.467	30.7041	114.467	30.7043			114.466	30.7043			114.466	30.704			114.466	30.7042
		114.467	30.7042	114.467	30.7041	114.467	30.7044			114.466	30.7043			114.466	30.704			114.466	30.7042
		114.467	30.7042	114.466	30.7041					114.466	30.7043			114.466	30.704			114.466	30.7042
		114.467	30.7042	114.466	30.7041					114.466	30.7043			114.466	30.704			114.466	30.7042
		114.467	30.7042	114.466	30.7041					114.466	30.7043			114.466	30.704			114.466	30.7042
		114.467	30.7042	114.466	30.7041					114.466	30.7043			114.466	30.704			114.466	30.7042
		114.467	30.7042	114.466	30.7041					114.466	30.7043			114.466	30.704			114.466	30.7042
		114.467	30.7042	114.466	30.7041					114.466	30.7043			114.466	30.704			114.466	30.7042
		114.467	30.7042	114.466	30.7041					114.466	30.7043			114.466	30.704			114.466	30.7042
		114.467	30.7042	114.466	30.7041					114.466	30.7043			114.466	30.704			114.466	30.7042
		114.467	30.7042	114.466	30.7041					114.466	30.7043			114.466	30.704			114.466	30.7042
		114.467	30.7042	114.466	30.7041					114.466	30.7043			114.466	30.704			114.466	30.7042
		114.467	30.7042	114.466	30.7041					114.466	30.7043			114.466	30.704			114.466	30.7042
		114.467	30.7042	114.466	30.7041					114.466	30.7043			114.466	30.704			114.466	30.7042
		114.467	30.7042	114.466	30.7041					114.466	30.7042			114.466	30.704			114.466	30.7042
		114.467	30.7042	114.466	30.7041					114.466	30.7042			114.466	30.704			114.466	30.7042
		114.467	30.7042	114.466	30.7041					114.466	30.7042			114.466	30.704			114.466	30.7042
		114.467	30.7043	114.466	30.7041					114.466	30.7042			114.466	30.704			114.466	30.7042
		114.467	30.7043	114.466	30.7041					114.466	30.7042			114.466	30.704			114.466	30.7042
		114.467	30.7043	114.466	30.7041					114.466	30.7042			114.466	30.704			114.466	30.7041
		114.467	30.7043	114.466	30.7041					114.466	30.7042			114.466	30.704			114.466	30.7041
		114.467	30.7043	114.466	30.7041					114.466	30.7042			114.466	30.704			114.466	30.7041
		114.467	30.7043	114.466	30.7041					114.466	30.7042			114.466	30.704			114.466	30.7041
		114.467	30.7043	114.466	30.7041					114.466	30.7042			114.466	30.704			114.466	30.7041
		114.467	30.7043	114.466	30.7041					114.466	30.7042			114.466	30.704			114.466	30.7041
		114.467	30.7043	114.466	30.7041					114.466	30.7042			114.466	30.704			114.466	30.7041
		114.467	30.7043	114.466	30.7041					114.466	30.7042			114.466	30.704			114.466	30.7041
		114.467	30.7043	114.466	30.7041					114.466	30.7042			114.466	30.704			114.466	30.7041
		114.466	30.7043	114.466	30.7041					114.466	30.7042			114.466	30.704			114.466	30.7041
		114.466	30.7043	114.466	30.7041					114.466	30.7042			114.466	30.704			114.466	30.7041
		114.466	30.7043	114.466	30.7041					114.466	30.7042			114.466	30.704			114.466	30.7041
		114.466	30.7043	114.466	30.7041					114.466	30.7042			114.466	30.704			114.466	30.7041
		114.466	30.7043	114.466	30.7041					114.466	30.7042			114.466	30.704			114.466	30.7041
		114.466	30.7043	114.466	30.7041					114.466	30.7042			114.466	30.704			114.466	30.7041
		114.466	30.7043	114.466	30.7041					114.466	30.7042			114.466	30.704			114.466	30.7041
		114.466	30.7043	114.466	30.7041					114.466	30.7042			114.466	30.704			114.466	30.7041
		114.466	30.7043	114.466	30.7041					114.466	30.7042			114.466	30.704			114.466	30.7041
		114.466	30.7043	114.466	30.7041					114.466	30.7042			114.466	30.704			114.466	30.7041
		114.466	30.7043	114.466	30.7041					114.466	30.7042			114.466	30.704			114.466	30.7041
		114.466	30.7043	114.466	30.7041					114.466	30.7042			114.466	30.704			114.466	30.7041
		114.466	30.7043	114.466	30.7041					114.466	30.7042			114.466	30.704			114.466	30.7041
		114.466	30.7043	114.466	30.7041					114.466	30.7042			114.466	30.704			114.466	30.7041
		114.466	30.7043	114.466	30.7041					114.466	30.7042			114.466	30.704			114.466	30.7041
		114.466	30.7043	114.466	30.7041					114.466	30.7042			114.466	30.704			114.466	30.7041
		114.466	30.7043	114.466	30.7041					114.466	30.7042			114.466	30.704			114.466	30.7041
		114.466	30.7043	114.466	30.7041					114.466	30.7042			114.466	30.704			114.466	30.7041
		114.466	30.7043	114.466	30.7041					114.466	30.7042			114.466	30.704			114.466	30.7041
		114.466	30.7043	114.466	30.7041					114.466	30.7042			114.466	30.704			114.466	30.7041
		114.466	30.7043	114.466	30.7041					114.466	30.7042			114.466	30.704			114.466	30.7041
		114.466	30.7043	114.466	30.7041					114.466	30.7042			114.466	30.704			114.466	30.7041
		114.466	30.7043	114.466	30.7041					114.466	30.7042			114.466	30.704			114.466	30.7041
		114.466	30.7043	114.466	30.7042					114.466	30.7042			114.466	30.704			114.466	30.7041
		114.466	30.7043	114.466	30.7042					114.466	30.7042			114.466	30.704			114.466	30.7041
		114.466	30.7043	114.466	30.7042					114.466	30.7042			114.466	30.704			114.466	30.7041
		114.466	30.7043	114.466	30.7042					114.466	30.7042			114.466	30.704			114.466	30.7041
		114.466	30.7043	114.466	30.7042					114.466	30.7042			114.466	30.704			114.466	30.7041
		114.466	30.7043	114.466	30.7042					114.466	30.7042			114.466	30.704			114.466	30.7041
		114.466	30.7043	114.466	30.7042					114.466	30.7042			114.466	30.704			114.466	30.7041
		114.466	30.7043	114.466	30.7042					114.466	30.7042			114.466	30.704			114.466	30.7041
		114.466	30.7043	114.466	30.7042					114.466	30.7042			114.466	30.704			114.466	30.7041
		114.466	30.7043	114.466	30.7042					114.466	30.7042			114.466	30.704			114.466	30.7041
				114.466	30.7042					114.466	30.7042			114.466	30.704			114.466	30.7041
				114.466	30.7042					114.466	30.7042			114.466	30.704			114.466	30.7041
				114.466	30.7042					114.466	30.7042			114.466	30.704			114.466	30.7041
				114.466	30.7042					114.466	30.7042			114.466	30.704			114.466	30.7041
				114.466	30.7042					114.466	30.7042			114.466	30.704			114.466	30.7041
				114.466	30.7042					114.466	30.7042			114.466	30.704			114.466	30.7041
				114.466	30.7042					114.466	30.7042			114.466	30.704			114.466	30.7041
				114.466	30.7042					114.466	30.7042			114.466	30.704			114.466	30.7041
				114.466	30.7042					114.466	30.7042			114.466	30.704			114.466	30.7041
				114.466	30.7042					114.466	30.7042			114.466	30.7041			114.466	30.7041
				114.466	30.7042					114.466	30.7042			114.466	30.7041			114.466	30.7041
				114.466	30.7042					114.466	30.7042			114.466	30.7041			114.466	30.7041
				114.466	30.7042					114.466	30.7042			114.466	30.7041			114.466	30.7041
				114.466	30.7042					114.466	30.7042			114.466	30.7041			114.466	30.7041
				114.466	30.7042					114.466	30.7042			114.466	30.7041			114.466	30.7041
				114.466	30.7042					114.466	30.7042			114.466	30.7041			114.466	30.7041
				114.466	30.7042					114.466	30.7042			114.466	30.7041			114.466	30.7041
				114.466	30.7042					114.466	30.7042			114.466	30.7041			114.466	30.7041
				114.466	30.7042					114.466	30.7042			114.466	30.7041			114.466	30.7041
				114.466	30.7042					114.466	30.7042			114.466	30.7041			114.466	30.7041
				114.466	30.7042					114.466	30.7042			114.466	30.7041			114.466	30.7041
				114.466	30.7042					114.466	30.7042			114.466	30.7041			114.466	30.7041
				114.466	30.7042					114.466	30.7041			114.466	30.7041			114.466	30.7041
				114.466	30.7042					114.466	30.7041			114.466	30.7041			114.466	30.7041
				114.466	30.7042					114.466	30.7041			114.466	30.7041			114.466	30.7041
				114.466	30.7042					114.466	30.7041			114.466	30.7041			114.466	30.7041
				114.466	30.7042					114.466	30.7041			114.466	30.7041			114.466	30.7041
				114.466	30.7042					114.466	30.7041			114.466	30.7041			114.466	30.7041
				114.466	30.7042					114.466	30.7041			114.466	30.7041			114.466	30.704
				114.466	30.7042					114.466	30.7041			114.466	30.7042			114.466	30.704
				114.466	30.7042					114.466	30.7041			114.466	30.7042			114.466	30.704
				114.466	30.7042					114.466	30.7041			114.466	30.7042			114.466	30.704
				114.466	30.7042					114.466	30.7041			114.466	30.7042			114.466	30.704
				114.466	30.7042					114.466	30.7041			114.466	30.7042			114.466	30.704
				114.466	30.7042					114.466	30.7041			114.466	30.7042			114.466	30.704
				114.466	30.7042					114.466	30.7041			114.466	30.7042			114.466	30.704
				114.466	30.7042					114.466	30.7041			114.466	30.7042			114.466	30.704
				114.466	30.7042					114.466	30.7041			114.466	30.7042			114.466	30.704
				114.466	30.7042					114.466	30.7041			114.466	30.7042			114.466	30.704
				114.466	30.7042					114.466	30.7041			114.466	30.7042			114.466	30.704
				114.466	30.7042					114.466	30.7041			114.466	30.7042			114.466	30.704
				114.466	30.7042					114.466	30.7041			114.466	30.7042			114.466	30.704
				114.466	30.7042					114.466	30.7041			114.466	30.7042			114.466	30.704
				114.466	30.7042					114.466	30.7041			114.466	30.7042			114.466	30.704
				114.466	30.7042					114.466	30.7041			114.466	30.7042			114.466	30.704
				114.466	30.7042					114.466	30.7041			114.466	30.7042			114.466	30.704
				114.466	30.7042					114.466	30.7041			114.466	30.7042			114.466	30.704
				114.466	30.7042					114.466	30.7041			114.466	30.7042			114.466	30.704
				114.466	30.7042					114.466	30.7041			114.466	30.7042			114.466	30.704
				114.466	30.7042					114.466	30.7041			114.466	30.7042			114.466	30.704
				114.466	30.7042					114.466	30.7041			114.466	30.7042			114.466	30.704
				114.466	30.7042					114.466	30.7041			114.466	30.7042			114.466	30.704
				114.466	30.7042					114.466	30.7041			114.466	30.7042			114.466	30.704
				114.466	30.7042					114.466	30.7041			114.466	30.7042			114.466	30.704
				114.466	30.7042					114.466	30.7041			114.466	30.7042			114.466	30.704
				114.466	30.7042					114.466	30.7041			114.466	30.7042			114.466	30.704
				114.466	30.7043					114.466	30.7041			114.466	30.7042			114.466	30.704
				114.466	30.7043					114.466	30.7041			114.466	30.7042			114.466	30.704
				114.466	30.7043					114.466	30.7041			114.466	30.7042			114.466	30.704
				114.466	30.7043					114.466	30.7041			114.466	30.7042			114.466	30.704
				114.466	30.7043					114.466	30.7041			114.466	30.7042			114.466	30.704
				114.466	30.7043					114.466	30.7041			114.466	30.7043			114.466	30.704
				114.466	30.7043					114.466	30.7041							114.466	30.704
				114.466	30.7043					114.466	30.7041							114.466	30.704
				114.466	30.7043					114.466	30.7041							114.466	30.704
				114.466	30.7043					114.466	30.7041							114.466	30.704
				114.466	30.7043					114.466	30.7041							114.466	30.704
				114.466	30.7043					114.466	30.7041							114.466	30.704
				114.466	30.7043					114.466	30.7041							114.466	30.704
				114.466	30.7043					114.466	30.7041							114.466	30.704
				114.466	30.7043					114.466	30.7041							114.466	30.704
				114.466	30.7043					114.466	30.7041							114.466	30.704
				114.466	30.7043					114.466	30.7041							114.466	30.704
				114.466	30.7043					114.466	30.7041							114.466	30.704
				114.466	30.7043					114.466	30.7041							114.466	30.704
				114.466	30.7043					114.466	30.7041							114.466	30.704
				114.466	30.7043					114.466	30.7041							114.466	30.704
				114.466	30.7043					114.466	30.7041							114.466	30.704
				114.466	30.7043					114.466	30.7041							114.466	30.704
				114.466	30.7043					114.466	30.7041							114.466	30.704
				114.466	30.7043					114.466	30.7041							114.466	30.704
				114.466	30.7043					114.466	30.7041							114.466	30.704
				114.466	30.7043					114.466	30.7041							114.466	30.704
				114.466	30.7043					114.466	30.7041							114.466	30.704
				114.466	30.7043					114.466	30.7041							114.466	30.704
				114.466	30.7043					114.466	30.7041							114.466	30.704
				114.466	30.7043					114.466	30.7041							114.466	30.704
				114.466	30.7043					114.466	30.7041							114.466	30.704
				114.466	30.7043					114.466	30.7041							114.466	30.704
				114.466	30.7043					114.466	30.7041							114.466	30.704
				114.466	30.7043					114.466	30.7041							114.466	30.704
				114.466	30.7043					114.466	30.7041							114.466	30.704
				114.466	30.7043					114.466	30.7041							114.466	30.704
				114.466	30.7043					114.466	30.7041							114.466	30.704
				114.466	30.7043					114.466	30.7041							114.466	30.704
				114.466	30.7043					114.466	30.7041							114.466	30.704
				114.466	30.7043					114.466	30.7041							114.466	30.704
				114.466	30.7043					114.466	30.7041							114.466	30.704
				114.466	30.7043					114.466	30.7041							114.466	30.704
				114.466	30.7043					114.466	30.7041							114.466	30.704
				114.466	30.7043					114.466	30.7041							114.466	30.704
				114.466	30.7043					114.466	30.7041							114.466	30.704
				114.466	30.7043					114.466	30.7041							114.466	30.704
				114.466	30.7043					114.466	30.7041							114.466	30.704
				114.466	30.7043					114.466	30.7041							114.466	30.704
				114.466	30.7043					114.466	30.7041							114.466	30.704
				114.466	30.7043					114.466	30.7041							114.466	30.7039
				114.466	30.7043					114.466	30.704							114.466	30.7039
				114.466	30.7043					114.466	30.704							114.466	30.7039
				114.466	30.7043					114.466	30.704							114.466	30.7039
				114.466	30.7043					114.466	30.704							114.466	30.7039
				114.466	30.7043					114.466	30.704							114.466	30.7039
				114.466	30.7043					114.466	30.704							114.466	30.7039
				114.466	30.7043					114.466	30.704							114.466	30.7039
				114.466	30.7043					114.466	30.704							114.466	30.7039
				114.466	30.7043					114.466	30.704							114.466	30.7039
				114.466	30.7043					114.466	30.704							114.466	30.7039
				114.466	30.7043					114.466	30.704							114.466	30.7039
				114.466	30.7043					114.466	30.704							114.466	30.7039
										114.466	30.704							114.466	30.7039
										114.466	30.704							114.466	30.7039
										114.466	30.704							114.466	30.7039
										114.466	30.704							114.466	30.7039
										114.466	30.704							114.466	30.7039
										114.466	30.704							114.466	30.7039
										114.466	30.704							114.466	30.7039
										114.466	30.704							114.466	30.7039
										114.466	30.704							114.466	30.7039
										114.466	30.704							114.466	30.7039
										114.466	30.704							114.466	30.7039
										114.466	30.704							114.466	30.7039
										114.466	30.704							114.466	30.7039
										114.466	30.704							114.466	30.7039
										114.466	30.704							114.466	30.7039
										114.466	30.704							114.466	30.7039
										114.466	30.704							114.466	30.7039
										114.466	30.704							114.466	30.7039
										114.466	30.704							114.466	30.7039
										114.466	30.704							114.466	30.7039
										114.466	30.704							114.466	30.7039
										114.466	30.704							114.466	30.7039
										114.466	30.704							114.466	30.7039
										114.466	30.704							114.466	30.7039
										114.466	30.704							114.466	30.7039
										114.466	30.704							114.466	30.7039
										114.466	30.704							114.466	30.7039
										114.466	30.704							114.466	30.7039
										114.466	30.704							114.466	30.7039
										114.466	30.704							114.466	30.7039
										114.466	30.704							114.466	30.7039
										114.466	30.704							114.466	30.7039
										114.466	30.704							114.466	30.7039
										114.466	30.704							114.466	30.7039
										114.466	30.704							114.466	30.7039
										114.466	30.704							114.466	30.7039
										114.466	30.704							114.466	30.7039
										114.466	30.704							114.466	30.7039
										114.466	30.704							114.466	30.7039
										114.466	30.704							114.466	30.7039
										114.466	30.704							114.466	30.7039
										114.466	30.704							114.466	30.7039
										114.466	30.704							114.466	30.7039
										114.466	30.704							114.466	30.7039
										114.466	30.704							114.466	30.7039
										114.466	30.704							114.466	30.7039
										114.466	30.704							114.466	30.7039
										114.466	30.704							114.466	30.7039
										114.466	30.704							114.466	30.7039
										114.466	30.704							114.466	30.7039
										114.466	30.704							114.466	30.7039
										114.466	30.704							114.466	30.7039
										114.466	30.704							114.466	30.7039
										114.466	30.704							114.466	30.7039
										114.466	30.704							114.466	30.7039
										114.466	30.704							114.466	30.7039
										114.466	30.704							114.466	30.7039
										114.466	30.704							114.466	30.7039
										114.466	30.704							114.466	30.7039
										114.466	30.704							114.466	30.7039
										114.466	30.704							114.466	30.7039
										114.466	30.704							114.466	30.7039
										114.466	30.704							114.466	30.7039
										114.466	30.704							114.466	30.7039
										114.466	30.704							114.466	30.7039
										114.466	30.704							114.466	30.7039
										114.466	30.704							114.466	30.7039
										114.466	30.704							114.466	30.7039
										114.466	30.704							114.466	30.7039
										114.466	30.704							114.466	30.7039
										114.466	30.704							114.466	30.7039
										114.466	30.704							114.466	30.7039
										114.466	30.704							114.467	30.7039
										114.466	30.704							114.467	30.7039
										114.466	30.704							114.467	30.7039
										114.466	30.704							114.467	30.7039
										114.466	30.704							114.467	30.7039
										114.466	30.704							114.467	30.7039
										114.466	30.704							114.467	30.7039
										114.466	30.704							114.467	30.7039
										114.466	30.704							114.467	30.7039
										114.466	30.704							114.467	30.7039
										114.466	30.704							114.467	30.7039
										114.466	30.704							114.467	30.7039
										114.466	30.704							114.467	30.7039
										114.466	30.704							114.467	30.7039
										114.466	30.704							114.467	30.7039
										114.466	30.704							114.467	30.7039
										114.466	30.704							114.467	30.7039
										114.466	30.704							114.467	30.7039
										114.466	30.704							114.467	30.7039
										114.466	30.704							114.467	30.7039
										114.466	30.704							114.467	30.7039
										114.466	30.704							114.467	30.7039
										114.466	30.704							114.467	30.7039
										114.466	30.704							114.467	30.7039
										114.466	30.704							114.467	30.7039
										114.466	30.704							114.467	30.7039
										114.466	30.704							114.467	30.7039
										114.466	30.704							114.467	30.7039
										114.466	30.704							114.467	30.7039
										114.466	30.704							114.467	30.7039
										114.466	30.704							114.467	30.7039
										114.466	30.704							114.467	30.7039
										114.466	30.704							114.467	30.7039
										114.466	30.704							114.467	30.7039
										114.466	30.704							114.467	30.7039
										114.466	30.704							114.467	30.7039
										114.466	30.704							114.467	30.7039
										114.466	30.704							114.467	30.7039
										114.466	30.704							114.467	30.7039
										114.466	30.704							114.467	30.7039
										114.466	30.704							114.467	30.7039
										114.466	30.704							114.467	30.7039
										114.466	30.704							114.467	30.7039
										114.466	30.704							114.467	30.7039
										114.466	30.704							114.467	30.7039
										114.466	30.704							114.467	30.7039
										114.466	30.704							114.467	30.7039
										114.466	30.704							114.467	30.7039
										114.466	30.704							114.467	30.7039
										114.466	30.704							114.467	30.7039
										114.466	30.704							114.467	30.7039
										114.467	30.704							114.467	30.7039
										114.467	30.704							114.467	30.7039
										114.467	30.704							114.467	30.7039
										114.467	30.704							114.467	30.7039
										114.467	30.704							114.467	30.7039
										114.467	30.704							114.467	30.7039
										114.467	30.704							114.467	30.7039
										114.467	30.704							114.467	30.7039
										114.467	30.704							114.467	30.7039
										114.467	30.704							114.467	30.7039
										114.467	30.704							114.467	30.7039
										114.467	30.704							114.467	30.7039
										114.467	30.704							114.467	30.7039
										114.467	30.704							114.467	30.7039
										114.467	30.704							114.467	30.7039
										114.467	30.704							114.467	30.7039
										114.467	30.704							114.467	30.7039
										114.467	30.704							114.467	30.7039
										114.467	30.704							114.467	30.7039
										114.467	30.704							114.467	30.7039
										114.467	30.704							114.467	30.7039
										114.467	30.704							114.467	30.7039
										114.467	30.704							114.467	30.7039
										114.467	30.704							114.467	30.7039
										114.467	30.704							114.467	30.7039
										114.467	30.704							114.467	30.7039
										114.467	30.704							114.467	30.7039
										114.467	30.704							114.467	30.7039
										114.467	30.704							114.467	30.7039
										114.467	30.704							114.467	30.7039
										114.467	30.704							114.467	30.7039
										114.467	30.704							114.467	30.7039
										114.467	30.704							114.467	30.7039
										114.467	30.704							114.467	30.7039
										114.467	30.704							114.467	30.7039
										114.467	30.704							114.467	30.7039
										114.467	30.704							114.467	30.7039
										114.467	30.704							114.467	30.7039
										114.467	30.704							114.467	30.7039
										114.467	30.704							114.467	30.7039
										114.467	30.704							114.467	30.7039
										114.467	30.704							114.467	30.7039
										114.467	30.704							114.467	30.7039
										114.467	30.704							114.467	30.7039
										114.467	30.704							114.467	30.7039
										114.467	30.704							114.467	30.7039
										114.467	30.704							114.467	30.7039
										114.467	30.704							114.467	30.7039
										114.467	30.704							114.467	30.7039
										114.467	30.704							114.467	30.7039
										114.467	30.704							114.467	30.7039
										114.467	30.704							114.467	30.7039
										114.467	30.704							114.467	30.7039
										114.467	30.704							114.467	30.7039
										114.467	30.704							114.467	30.7039
										114.467	30.704							114.467	30.7039
										114.467	30.704							114.467	30.7039
										114.467	30.704							114.467	30.7039
										114.467	30.704							114.467	30.7039
										114.467	30.704							114.467	30.7039
										114.467	30.704							114.467	30.7039
										114.467	30.704							114.467	30.7039
										114.467	30.704							114.467	30.7039
										114.467	30.704							114.467	30.7039
										114.467	30.704							114.467	30.7039
										114.467	30.704							114.467	30.7039
										114.467	30.704							114.467	30.7039
										114.467	30.704							114.467	30.7039
										114.467	30.704							114.467	30.7039
										114.467	30.704							114.467	30.7039
										114.467	30.704							114.467	30.7039
										114.467	30.704							114.467	30.7039
										114.467	30.704							114.467	30.7039
										114.467	30.704							114.467	30.7039
										114.467	30.704							114.467	30.7039
										114.467	30.704							114.467	30.7039
										114.467	30.704							114.467	30.7039
										114.467	30.704							114.467	30.7039
										114.467	30.704							114.467	30.7039
										114.467	30.704							114.467	30.7039
										114.467	30.704							114.467	30.7039
										114.467	30.704							114.467	30.7039
										114.467	30.704							114.467	30.7039
										114.467	30.704							114.467	30.7039
										114.467	30.704							114.467	30.7039
										114.467	30.704							114.467	30.704
										114.467	30.704							114.467	30.704
										114.467	30.704							114.467	30.704
										114.467	30.704							114.467	30.704
										114.467	30.704							114.467	30.704
										114.467	30.704							114.467	30.704
										114.467	30.704							114.467	30.704
										114.467	30.704							114.467	30.704
										114.467	30.704							114.467	30.704
										114.467	30.704							114.467	30.704
										114.467	30.704							114.467	30.704
										114.467	30.704							114.467	30.704
										114.467	30.704							114.467	30.704
										114.467	30.704							114.467	30.704
										114.467	30.704							114.467	30.704
										114.467	30.704							114.467	30.704
										114.467	30.704							114.467	30.704
										114.467	30.704							114.467	30.704
										114.467	30.704							114.467	30.704
										114.467	30.704							114.467	30.704
										114.467	30.704							114.467	30.704
										114.467	30.704							114.467	30.704
										114.467	30.704							114.467	30.704
										114.467	30.704							114.467	30.704
										114.467	30.704							114.467	30.704
										114.467	30.704							114.467	30.704
										114.467	30.704							114.467	30.704
										114.467	30.704							114.467	30.704
										114.467	30.704							114.467	30.704
										114.467	30.704							114.467	30.704
										114.467	30.704							114.467	30.704
										114.467	30.704							114.467	30.704
										114.467	30.704							114.467	30.704
										114.467	30.704							114.467	30.704
										114.467	30.704							114.467	30.704
										114.467	30.704							114.467	30.704
										114.467	30.704							114.467	30.704
										114.467	30.704							114.467	30.704
										114.467	30.704							114.467	30.704
										114.467	30.704							114.467	30.704
										114.467	30.704							114.467	30.704
										114.467	30.704							114.467	30.704
										114.467	30.704							114.467	30.704
										114.467	30.704							114.467	30.704
										114.467	30.704							114.467	30.704
										114.467	30.704							114.467	30.704
										114.467	30.704							114.467	30.704
										114.467	30.704							114.467	30.704
										114.467	30.704							114.467	30.704
										114.467	30.704							114.467	30.704
										114.467	30.704							114.467	30.704
										114.467	30.704							114.467	30.704
										114.467	30.704							114.467	30.704
										114.467	30.704							114.467	30.704
										114.467	30.704							114.467	30.704
										114.467	30.704							114.467	30.704
										114.467	30.704							114.467	30.704
										114.467	30.704							114.467	30.704
										114.467	30.704							114.467	30.704
										114.467	30.704							114.467	30.704
										114.467	30.704							114.467	30.704
										114.467	30.704							114.467	30.704
																		114.467	30.704
																		114.467	30.704
																		114.467	30.704
																		114.467	30.704
																		114.467	30.704
																		114.467	30.7041
																		114.467	30.7041
																		114.467	30.7041
																		114.467	30.7041
																		114.467	30.7041
																		114.467	30.7041
																		114.467	30.7041
																		114.467	30.7041
																		114.467	30.7041
																		114.467	30.7041
